# Supplementary material for: A polymer dataset for accelerated property prediction and design
Source: Sci Data. 2016 Mar 1;3:160012. doi: 10.1038/sdata.2016.12 (PMC4772654; doi:10.1038/sdata.2016.12)
Supplement: Supplementary file 1 [file sdata201612-isa1.zip]

Archive with 3 entries (3 files):
- i_Investigation.txt
- s_study_Huan.txt
- a_assay_Huan.txt
