# Supplementary material for: A polymer dataset for accelerated property prediction and design
Source: Sci Data. 2016 Mar 1;3:160012. doi: 10.1038/sdata.2016.12 (PMC4772654; doi:10.1038/sdata.2016.12)
Supplement: Supplementary file 1 [file sdata201612-isa1.zip › s_study_Huan.txt]

Source Name	Protocol REF	Sample Name	Factor Value[material type]	Comment[number of compounds]
Literature	Workflow	subset1	polymer	36
Structure predictions	Workflow	subset2	organic polymer	316
Crystallography Open Database	Workflow	subset3	non-polymer	253
